# Supplementary material for: GhSPX1s Interact with GhPHR1A and GhPHL1A in Regulating Phosphate Starvation Response in Cotton
Source: Biology (Basel). 2025 Jul 23;14(8):916. doi: 10.3390/biology14080916 (PMC12383507; doi:10.3390/biology14080916)
Supplement: Supplementary file 1 [file biology-14-00916-s001.zip]

Archive with 5 entries (5 files):
- Figure S1-S4.pdf
- Table S1.pdf
- Table S2.pdf
- Table S3.xlsx
- Table S4.pdf
