# Supplementary material for: GhSPX1s Interact with GhPHR1A and GhPHL1A in Regulating Phosphate Starvation Response in Cotton
Source: Biology (Basel). 2025 Jul 23;14(8):916. doi: 10.3390/biology14080916 (PMC12383507; doi:10.3390/biology14080916)
Supplement: Supplementary file 1 [file biology-14-00916-s001.zip › Table S3.xlsx]

## Sheet: Sheet1
Table S3. Expression of 44 GhSPX Genes.
Geneid	Geneid.M	Geneid.S	TM1_anther	TM1_epicalyx	TM1_leaf	TM1_petal	TM1_pistil	TM1_root	TM1_sepal	TM1_stem	TM1_torus	TM1_0dpa_ovlue	TM1_1dpa_ovlue	TM1_3dpa_ovlue	TM1_5dpa_ovlue	TM1_10_dpa_ovlue	TM1_20_dpa_ovlue	TM1_10_dpa_fiber	TM1_20_dpa_fiber	TM1_25_dpa_fiber
GH_A01G0940	GhM_A01G1049	GhPHO1-H10-1	0.0256	0	0	0	0	0	0	0.2734	0	0	0	0.05315	0	0.0137667	0	0	0	0
GH_A06G1069	GhM_A06G1194	GhSPX2-1	8.9783	18.8502	43.8575	13.7658	10.7874	21.1798	19.0915	22.2156	15.6995	9.51437	13.2102	21.5751	16.2539	12.3716	5.11527	14.1799	13.7581	10.7779
GH_A10G1122	GhM_A10G1282	GhPHO1-4	140.91	0.306567	0.190567	9.06557	66.7635	95.9113	1.0206	17.3542	0.94925	1.39237	3.6397	1.37625	0.948767	4.0385	3.83293	0.9953	57.957	18.0943
GH_A12G1197	GhM_A12G1372	GhSPX-MFS2-1	0.0718667	0.5859	2.8882	0.249	0.04905	13.4278	0.5364	3.46585	1.3283	0.1567	0.0998	0.0801	0.114167	0.0855	4.10663	0	0	4.1922
GH_A12G1831	GhM_A12G2110	GhPHO1-H5-2	0.1006	3.74837	0.138433	0.383333	0.08595	0.9682	4.95183	0.4279	0.02715	0.278133	0.00993333	0.96	2.0117	0.321567	0.0835333	4.6566	0	0.1235
GH_A12G1914	GhM_A12G2200	GhPHO1-H1-1	0.0326333	2.72217	1.6871	0.1555	0.45555	0.945733	0.286233	8.79385	2.1427	0.189467	0.0299	0.27555	0.219533	0.564433	0.0698667	0.2334	0.7714	0.5879
GH_A12G2451	GhM_A12G2801	GhSPX-MFS1-2	0.318833	6.3411	0.0290667	1.04753	0.02975	0.817133	0.5065	0.2624	3.8533	1.18447	1.08377	0.51445	1.6282	0.533667	0.668233	0.533	0.7047	0.4946
GH_A13G1453	GhM_A13G1681	GhPHO1-H3-3	3.1501	1.58097	0.235767	8.60313	2.2496	9.468	0.660067	3.5764	0.5323	0	0	0	0	0.0671	0.2602	0	0.0807	0.1942
GH_D01G0962	GhM_D01G1013	GhPHO1-H10-2	0	0	0	0	0	0	0	0	0	0.0148333	0	0	0	0.0141667	0	0	0	0.0402
GH_D02G0444	GhM_D02G0450	GhPHO1-2	2.4083	1.8523	0.133133	2.491	1.2586	16.4856	1.3631	9.02325	12.7165	0.383833	0.2407	0.5769	0.9139	1.3332	1.12953	0.8531	32.3463	8.6074
GH_D02G1385	GhM_D02G1497	GhPHO1-H2-1	2.41307	15.6644	4.33897	13.2342	2.0626	30.8749	9.38957	20.9659	7.7891	80.306	42.9702	3.8861	4.9885	12.8165	4.50677	2.5368	3.8814	21.6395
GH_D03G1744	GhM_D03G1869	GhSPX-MFS3-1	86.576	48.4716	15.4181	88.4169	65.4044	13.2109	63.7012	24.746	42.5624	11.8981	15.547	4.7227	6.54383	12.265	12.4199	4.8786	22.2361	12.472
GH_D07G2279	GhM_D07G2561	GhSPX4-1	8.704	8.8405	5.3826	8.97203	11.6433	13.7885	16.2197	10.5101	11.368	5.83533	12.2107	14.1356	12.5303	11.2702	4.35937	10.8952	17.0463	13.9815
GH_D09G0141	GhM_D09G0157	GhPHO1-H9-4	0.570533	0.6502	0.0859667	2.0054	0.11875	0.500933	0.2553	0.4587	0.19505	2.54553	6.75637	20.9122	31.4603	13.0716	3.45217	88.2328	1.0273	3.0428
GH_D10G1752	GhM_D10G1833	GhPHO1-3	51.8564	0.501967	0.0576	30.2689	21.7478	40.0057	0.915933	2.7887	0.4043	0.0916667	0.2852	0.26645	0.2174	1.6103	1.18783	0.6162	20.3633	6.9424
GH_D12G1201	GhM_D12G1314	GhSPX-MFS2-2	0.977433	1.61043	3.02957	1.87653	1.29775	14.3634	3.647	4.0221	4.32445	2.22367	0.8427	0.82455	1.95307	0.547667	3.95827	3.6143	3.2497	10.8503
GH_D12G1491	GhM_D12G1650	GhNLA1-2	8.59603	4.12853	7.405	6.2579	7.07265	21.4768	5.80367	12.5306	8.28075	17.394	21.7014	1.28505	0.646033	2.675	1.78817	0.229	3.7835	6.5253
GH_D12G1823	GhM_D12G2012	GhPHO1-H5-1	0.8058	22.215	0.5018	11.4614	0.3174	0.568833	28.6337	1.31675	0.3154	0.0467	0.0729333	0.3326	0.531967	0.0548667	0.0355333	0.6933	0	0.0613
GH_D12G1913	GhM_D12G2111	GhPHO1-H1-2	0.0496	0.938033	0.901467	0.0240667	0.56175	10.0738	0.669	8.0001	4.1491	0.1451	0.0209333	0.1086	0.223533	0.5653	0.0358667	0.0467	0.1543	0.1856
GH_D12G2463	GhM_D12G2689	GhSPX-MFS1-1	0.6598	1.41343	0.201633	1.0279	0.32225	0.572867	0.371267	0.0491	5.12985	0.3793	0.2309	1.0266	1.40827	0.4314	1.5725	1.1194	0.4404	1.5545
GH_D13G0799	GhM_D13G0882	GhPHO1-H10-3	0	0	0	0.0110333	0	0	0	0	0	0	0	0	0	0.0599333	0.0383333	0	0.0803	0
GH_D13G1397	GhM_D13G1558	GhPHO1-H3-4	0	0.5047	0.216233	0.1493	0	2.15423	0.137933	0.8669	0.132	0	0.0218667	0	0	0.3132	0.0245333	0	0.1614	0.0647
GH_A02G0431	GhM_A02G0457	GhPHO1-1	16.0307	0.105267	0.0432333	0.0548	0.39975	30.1392	0.168867	12.8229	0.35345	0.0091	0	0	0.0158667	1.84247	0.708467	0.0476	21.0186	5.2414
GH_A03G0221	GhM_A03G0245	GhSPX-MFS3-2	36.167	36.5416	7.45937	50.867	47.7537	7.35947	60.4653	16.6188	29.794	5.756	9.0277	10.3458	12.5339	6.05317	3.1328	15.1183	6.5557	5.401
GH_A03G1200	GhM_A03G1373	GhPHO1-H2-2	3.1827	15.1116	5.74763	6.88447	1.07245	16.2973	12.3339	23.4143	11.5533	23.8284	21.1169	2.2833	1.06027	7.93253	1.5818	0.9395	3.0275	15.9105
GH_A05G0162	GhM_A05G0175	GhSPX1-1	41.1745	30.0367	97.1627	24.3213	20.8514	56.5266	57.9574	70.4436	19.3087	43.88	20.3606	11.2035	39.3916	8.3012	4.06777	17.0528	14.2059	41.66
GH_A05G1270	GhM_A05G1393	GhSPX4-3	1.499	0	8.06093	0.342767	0.66625	2.9835	0.3521	1.17745	0	0.0384667	0.605	0	0.144833	0.147633	0.0555667	0	0	1.333
GH_A05G3135	GhM_A05G3524	GhPHO1-H3-2	1.61373	13.9333	9.71833	1.20497	2.8503	4.35633	5.1124	28.8058	1.52625	0	0.0485333	0	0.0152333	0.0104	0.0107	0	0	0.0942
GH_A05G3138	GhM_A05G3527	GhPHO1-H6-2	18.1879	66.3963	18.4021	80.1774	1.5535	1.18777	42.7338	46.3978	3.313	13.2143	10.5447	12.7054	11.0242	16.5991	2.62917	6.2717	2.2598	4.0006
GH_A05G3886	GhM_A05G4401	GhPHO1-H9-1	0	0.0705667	0.0247667	0.0483333	0	0.0183	0.0294667	0.01215	0	0.0393	0	0	0	0.0951	0.0363667	0	0.1585	0.0953
GH_A07G0412	GhM_A07G0453	GhSPX1-2	38.1875	20.8872	135.167	20.0647	7.4226	97.1817	26.7217	61.0142	6.88515	14.3693	9.27013	2.35115	15.6096	8.6871	5.2817	6.7984	35.9493	68.4083
GH_A07G2333	GhM_A07G2660	GhSPX4-2	12.5778	7.0894	8.2793	10.5744	12.7717	14.0885	10.3695	10.298	12.6259	9.1384	10.5772	19.9544	15.7253	9.45117	7.4696	11.0111	18.5785	15.9789
GH_A09G0137	GhM_A09G0158	GhPHO1-H9-3	1.64607	0.5626	0.2142	1.5312	0.6835	1.6599	0.292533	1.43075	0.45975	4.13743	5.6202	22.3984	22.9763	11.8257	2.3972	81.6811	1.2644	2.3455
GH_A11G0810	GhM_A11G0911	GhSPX3-2	17.5975	7.35917	74.0854	40.0931	16.5546	43.4649	31.7728	86.3119	8.2569	0.551267	0.380233	0.03995	11.505	4.1295	1.67747	3.7063	20.7294	28.1556
GH_A11G3595	GhM_A11G3957	GhNLA2-1	3.2655	1.14617	0.207133	4.32277	7.8202	13.2258	1.77693	4.7835	14.4954	1.3588	1.14633	3.36645	3.1728	3.09917	0.654	4.2678	9.7647	4.2792
GH_A12G1106	GhM_A12G1272	GhSPX3-3	0.165033	0	0.937933	0	0.14225	6.6239	0	0.89005	0	0	0	0	0.0739667	0.144133	0.0641333	0	0.2347	0.2824
GH_A12G1480	GhM_A12G1701	GhNLA1-1	19.4029	6.25083	3.2635	19.3995	26.5686	12.846	9.9446	12.0861	18.1752	6.50377	6.30347	1.0159	1.92147	1.54323	0.5526	0.9158	4.9185	4.3249
GH_D04G0480	GhM_D04G0542	GhPHO1-H9-2	0	0.0652333	0.016	0.0247667	0	0	0	0.0099	0	0.0352333	0	0	0	0	0	0	0	0
GH_D05G0166	GhM_D05G0185	GhSPX1-3	49.5627	38.0979	146.06	41.9752	26.664	100.214	98.8374	200.842	27.0742	99.4258	43.5709	14.143	73.636	16.1661	10.5304	22.1263	27.4803	65.6659
GH_D05G3136	GhM_D05G3472	GhPHO1-H3-1	1.7049	10.5387	4.3618	1.3148	5.8281	7.1944	5.3381	18.3803	6.294	1.95493	5.05257	0.48395	0.384867	0.112567	0.4013	0	0.1566	1.9162
GH_D05G3137	GhM_D05G3473	GhPHO1-H6-1	2.82867	86.4398	14.2673	56.821	0.47135	0.0496667	43.627	21.1252	2.4558	4.44403	4.04847	3.6015	6.30253	20.5851	1.47667	1.7897	4.5917	4.1204
GH_D06G1088	GhM_D06G1222	GhSPX2-2	7.71103	17.8627	21.7183	11.9615	10.4748	20.5472	19.0621	18.9701	18.4436	18.1546	19.9935	11.0896	12.1109	17.7829	7.20023	9.3666	17.4126	12.8472
GH_D11G0846	GhM_D11G0926	GhSPX3-1	43.9879	12.2003	71.3985	87.6061	50.112	46.1288	41.9574	93.399	10.8233	2.77867	0.906667	1.2498	12.361	5.09307	1.63663	2.7085	20.2583	32.9741
GH_D11G3615	GhM_D11G3864	GhNLA2-2	44.2665	10.1805	3.03633	27.9271	42.7834	7.05183	10.2446	19.7328	31.7738	6.20813	4.30483	2.12845	2.82097	3.57417	1.1383	1.532	11.9346	6.31
